# Supplementary material for: Vulnerable Factors Affecting Urinary N-Methylformamide Concentration among Migrant Workers in Manufacturing Industries in Comparison with Native Workers in the Republic of Korea (2012–2019)
Source: Int J Environ Res Public Health. 2022 Oct 18;19(20):13450. doi: 10.3390/ijerph192013450 (PMC9602757; doi:10.3390/ijerph192013450)
Supplement: Supplementary file 1 [file ijerph-19-13450-s001.zip]

Archive with 1 entries (1 files):
- ijerph-1923083-supplementary.pdf
